# Supplementary material for: Unveiling the Multifaceted Role of HP6: A Critical Regulator of Humoral Immunity in Antheraea pernyi (Lepidoptera: Saturniidae)
Source: Int J Mol Sci. 2025 May 9;26(10):4514. doi: 10.3390/ijms26104514 (PMC12111086; doi:10.3390/ijms26104514)
Supplement: Supplementary file 1 [file ijms-26-04514-s001.zip]

Archive with 3 entries (3 files):
- Supplementary Document S1.txt
- Supplementary-Figure S1-S5.pdf
- Supplementary-TABLE S1 Sequence information of primers used in the study.pdf
